# Supplementary material for: Music Therapy in Preterm Infants Reduces Maternal Distress
Source: Int J Environ Res Public Health. 2022 Dec 30;20(1):731. doi: 10.3390/ijerph20010731 (PMC9819311; doi:10.3390/ijerph20010731)
Supplement: Supplementary file 1 [file ijerph-20-00731-s001.zip]

Archive with 1 entries (1 files):
- ijerph-2086757-supplementary.pdf
